# Supplementary material for: Reducing carbon emissions in the cement industry using effective measures based on countries’ characteristics
Source: PLoS One. 2024 Nov 21;19(11):e0311859. doi: 10.1371/journal.pone.0311859 (PMC11581325; doi:10.1371/journal.pone.0311859)
Supplement: S1 Data — (XLSX) [file pone.0311859.s006.xlsx]

## Sheet: Note of minimal data set
Note of minimal data set: Regarding the full data available on request, in addition to the corresponding author (Donglin Wang, email: donglinwang22@163.com), a non-author contact is also available: Shida Wu(aa2244369270@163.com).

## Sheet: Table 1 
Table 1. The proportions of pyroprocessing used fuel types in the four countries
Kiln fuels	by energy, China (%)	by energy, US (%)	by energy, Turkey (%)	by energy, AU (%)
Raw coal	100	\	\	\
Bituminous coal	\	64	27	57
Lignite coal	\	\	31	\
Petroleum Coke	\	21	43	1
Natural gas	\	4	\	34
Waste (total)	\	11	\	7
Distillate oil	\	1	\	1

## Sheet: Table 2 
Table 2. Combustion data of the fuels
	Unit	Raw coal	Bituminous coal	Lignite coal	Petroleum coke	Natural gas	Waste
							(average)a
Unit		kg	kg	kg	kg	m3	kg
HHV (Higher Heating Value)	(MJ per unit)	29.3	27.91	15.12	35.7	38.23	30.1
CO2 per HHV of fuel	kg/MJ	84	94.9	196	88.9	51	72
CO2-eq	kg	\	2.66	2.47	3.68	1.94	2.53
CO2	kg	2.46	2.65	2.45	3.59	1.94	2.51

## Sheet: Table 3
Table 3. Pyroprocessing thermal energy consumption for different kilns in the US and China
Thermal Energy Consumption (MJ/kg Clinker)
Technology Options	Avg	Max	Min
Wet Kiln	6.2	6.9	5.4
Shaft Kiln	5.2	\	\
Long dry kiln	5	5.4	4.6
Preheater kiln	3.5	3.8	3.1
Preheater/precalciner kiln	3.3	3.6	3
US Average kiln	3.5	3.8	3.1
China Average kiln a	3.5	\	\

## Sheet: Table 4 
Table 4. Electricity consumption by the kilns
	Electricity Use (kWh/t clinker)
Technology Options	Avg	Max	Min
Wet kiln	21	25	5
Shaft kiln a	22	\	\
Long dry kiln	25	30	20
Preheater kiln	25	25	25
Preheater/precalciner kiln	25	25	25
US Average kiln	25	25	25
China Average kiln a	25	\	\

## Sheet: Table 5
Table 5. Power generation by source (%) for the four countries and the fuel-CO2 intensity (kg/kWh)
Country	Oil	Natural Gas	Bituminous Coal	Lignite Coal	Raw Coal	Nuclear Power	Hydropower	Renewable Energy	Others
China	0.1	3.1	\	\	64.7	4.8	17.8	9.5	\
United States	0.5	38.6	24	\	\	19.3	6.2	11.1	0.3
Australia	\	37.35	34.75	\	\	\	17.53	8.64	0.68
Turkey	3	49	\	28	\	\	19	1	\
CO2 (kg/kWh)	0.8	0.48	0.95	1.09	0.84	\	0.00112	0.0066	\

## Sheet: Table 6
Table 6. PCENs (EP) of the four countries (kgCO2/t clinker).
Country	China	the US	Australia	Turkey
CaCEN (ECal)	521	522	522	522
CoCEN (ECom)	294	329	274	342
ECEN (EElec)	69	35	32	49
PCEN (EP)	884	886	828	913

## Sheet: Table 7
Table 7. Influence of the CaCEN on PCEN.
CaCENs (kgCO2/t clinker)	PCENs (kgCO2/t clinker)	Fluctuation ranges of PCENs
495	858	-0.0294
521	884	0
550	913	0.0328
Notes: 1. CoCEN and ECEN are unchanged. For example, CoCEN and ECEN for China are 294,69,respectively. 2. As a results, CaCEN on PCEN for China, 858 = 495 + 294 + 69; 913 = 550 + 294 + 69. 3. Fluctuation ranges of PCENs: -2.94% = 858/884 - 1; 3.28% = 913/884 - 1.

## Sheet: Table 8
Table 8. Influence of the CoCEN on PCEN.
	CoCENs (kgCO2/t clinker)	PCENs (kgCO2/t clinker)	Fluctuation ranges of PCENs
3.1	292	849	-0.0418
3.5	329	886	0
3.8	357	914	0.0316
Notes: 1. According to Equation (3) in this study, it can be calculated the CoCEN by diffenert EnergyT. 2. CaCEN and ECEN are unchanged. For example, CaCEN and ECEN for US are 522,35,respectively. 3. As a results, CaCEN on PCEN for China, 849 = 522 + 292 + 35; 914 = 522 + 357 + 35. 3. Fluctuation ranges of PCENs: -4.18% = 886/849 - 1; 3.16% = 914/886 - 1.

## Sheet: Table 9
Table 9. Influence of the ECEN on PCEN.
	ECENs (kgCO2/t clinker)	PCENs (kgCO2/t clinker)	Fluctuation ranges of PCENs
5	58	873	-0.0124
25	69	884	0
30	73	888	0.0045
Notes: 1. According to Equation (4) in this study, it can be calculated the ECEN by diffenert Electricityk. 2. CaCEN and CoCEN are unchanged. For example, CaCEN and CoEN for China are 521,294,respectively. 3. As a results, ECEN on PCEN for China, 873 = 521 + 294 + 58; 888 = 521 + 294 + 73. 3. Fluctuation ranges of PCENs: -1.24% = 873/884 - 1; 0.45% = 888/884 - 1.

[truncated: 8 more sheets: Table S1, Table S2, Table S3, Table S4, Table S5, Fig 2, Fig 3, Fig 4]
